# Supplementary material for: Short Term Treatment Monitoring of Renal and Inflammatory Biomarkers with Naturally Occurring Leishmaniosis: A Cohort Study of 30 Dogs
Source: Vet Sci. 2024 Oct 22;11(11):517. doi: 10.3390/vetsci11110517 (PMC11598865; doi:10.3390/vetsci11110517)
Supplement: Supplementary file 1 [file vetsci-11-00517-s001.zip]

Archive with 1 entries (1 files):
- vetsci-3205188-supplementary.pdf
